# Supplementary material for: Toxoplasma gondii seroprevalence varies by cat breed
Source: PLoS One. 2017 Sep 8;12(9):e0184659. doi: 10.1371/journal.pone.0184659 (PMC5590984; doi:10.1371/journal.pone.0184659)
Supplement: S6 Table — (XLSX) [file pone.0184659.s006.xlsx]

## Sheet: All data 8 breeds
Breed	Breed code	Sex	Sex code	Outdoor access	Outdoor code	Raw meat fed	Meat code	Age (years)	Adult code	T. gondii seropositivity
Birman	1	Female	0	no	0	yes	1	0	0	0
Birman	1	Female	0	no	0	yes	1	0	0	1
Birman	1	Male	1	yes	1	no	0	0	0	1
Birman	1	Female	0	no	0	no	0	0	0	0
Birman	1	Male	1	yes	1	yes	1	0	0	0
Birman	1	Female	0					0	0	0
Birman	1	Female	0	yes	1	no	0	0	0	0
Birman	1	Female	0	yes	1	no	0	0	0	0
Birman	1	Female	0	yes	1	yes	1	0	0	0
Birman	1	Female	0	no	0	no	0	0	0	0
Birman	1	Female	0	yes	1	yes	1	0	0	0
Birman	1	Male	1	yes	1	yes	1	0	0	0
Birman	1	Male	1	yes	1	yes	1	0	0	0
Birman	1	Male	1	yes	1	no	0	0	0	0
Birman	1	Female	0	yes	1	no	0	0	0	0
Birman	1	Male	1	yes	1	no	0	0	0	0
Birman	1	Male	1	no	0	yes	1	0	0	1
Birman	1	Female	0	no	0	yes	1	0	0	1
Birman	1	Female	0	no	0	yes	1	0	0	1
Birman	1	Male	1	no	0	yes	1	0	0	0
Birman	1	Female	0	yes	1	yes	1	0	0	1
Birman	1	Female	0	no	0	yes	1	0	0	0
Birman	1	Male	1	no	0	yes	1	0	0	0
Birman	1	Female	0	no	0	yes	1	0	0	1
Birman	1	Male	1	yes	1	yes	1	0	0	0
Birman	1	Female	0	yes	1			0	0	0
Birman	1	Female	0	no	0	yes	1	0	0	0
Birman	1	Female	0	no	0	yes	1	0	0	1
Birman	1	Female	0	no	0	yes	1	0	0	0
Birman	1	Male	1			yes	1	0	0	0
Birman	1	Female	0	no	0	yes	1	0	0	0
Birman	1	Male	1	no	0	yes	1	0	0	0
Birman	1	Female	0	no	0	yes	1	0	0	0
Birman	1	Female	0	no	0	yes	1	0	0	0
Birman	1	Male	1	no	0	yes	1	0	0	0
Birman	1	Female	0	yes	1	yes	1	0	0	0
Birman	1	Male	1	no	0	yes	1	0	0	0
Birman	1	Male	1	no	0	yes	1	0	0	0
Birman	1	Male	1	no	0	yes	1	0	0	0
Birman	1	Male	1	no	0	yes	1	0	0	0
Birman	1	Male	1	no	0	yes	1	0	0	0
Birman	1	Female	0	no	0	yes	1	0	0	0
Birman	1	Female	0	yes	1			1	1	0
Birman	1	Male	1	yes	1			1	1	1
Birman	1	Female	0	yes	1	yes	1	1	1	0
Birman	1	Female	0	yes	1	no	0	1	1	0
Birman	1	Female	0	yes	1	no	0	1	1	0
Birman	1	Female	0	yes	1	yes	1	1	1	0
Birman	1	Male	1	no	0	yes	1	1	1	1
Birman	1	Male	1	yes	1	yes	1	1	1	0
Birman	1	Male	1	yes	1	yes	1	1	1	0
Birman	1	Male	1	yes	1	yes	1	1	1	0
Birman	1	Male	1	yes	1	yes	1	1	1	0
Birman	1	Male	1	yes	1	yes	1	1	1	0
Birman	1	Male	1	yes	1	yes	1	1	1	1
Birman	1	Female	0	no	0	yes	1	1	1	0
Birman	1	Female	0	no	0	yes	1	1	1	0
Birman	1	Male	1	yes	1	no	0	1	1	0
Birman	1	Male	1	no	0	yes	1	1	1	0
Birman	1	Male	1	yes	1	yes	1	1	1	1
Birman	1	Female	0	yes	1	yes	1	1	1	0
Birman	1	Male	1	yes	1	yes	1	1	1	0
Birman	1	Male	1	yes	1	no	0	1	1	0
Birman	1	Female	0	no	0	yes	1	1	1	0
Birman	1	Male	1	no	0	yes	1	1	1	1
Birman	1	Female	0	yes	1	yes	1	1	1	0
Birman	1	Female	0	yes	1	yes	1	1	1	0
Birman	1	Female	0	yes	1	yes	1	1	1	1
Birman	1	Female	0	yes	1	yes	1	1	1	0
Birman	1	Female	0	yes	1	yes	1	1	1	1
Birman	1	Male	1	no	0	yes	1	1	1	0
Birman	1	Female	0	no	0	yes	1	1	1	0
Birman	1	Female	0	yes	1	yes	1	1	1	1
Birman	1	Female	0	yes	1	yes	1	1	1	1
Birman	1	Female	0	no	0	no	0	1	1	0
Birman	1	Male	1	yes	1	yes	1	1	1	0
Birman	1	Female	0	yes	1	yes	1	1	1	0
Birman	1	Male	1	no	0	no	0	1	1	0
Birman	1	Female	0	no	0	yes	1	1	1	0
Birman	1	Female	0	no	0			1	1	0
Birman	1	Female	0	no	0	yes	1	1	1	1
Birman	1	Male	1	yes	1	yes	1	1	1	0
Birman	1	Male	1	no	0	yes	1	1	1	0
Birman	1	Female	0	no	0	yes	1	1	1	1
Birman	1	Female	0	no	0	yes	1	1	1	1
Birman	1	Male	1	no	0	yes	1	1	1	1
Birman	1	Female	0	no	0	yes	1	1	1	1
Birman	1	Male	1	yes	1	yes	1	1	1	0
Birman	1	Male	1	yes	1	yes	1	1	1	0
Birman	1	Female	0	yes	1	no	0	1	1	1
Birman	1	Female	0	yes	1	no	0	1	1	0
Birman	1	Male	1	yes	1	yes	1	1	1	0
Birman	1	Female	0	yes	1	yes	1	1	1	0
Birman	1	Female	0	no	0	yes	1	1	1	0
Birman	1	Male	1	yes	1	no	0	1	1	0
Birman	1	Male	1	yes	1	no	0	1	1	0
Birman	1	Female	0	yes	1	yes	1	1	1	1
Birman	1	Female	0	yes	1	yes	1	1	1	0
Birman	1	Male	1	no	0	yes	1	1	1	0
Birman	1	Female	0	no	0	yes	1	1	1	0
Birman	1	Male	1	no	0	yes	1	1	1	0
Birman	1	Female	0	no	0	yes	1	1	1	0
Birman	1	Female	0	no	0	yes	1	1	1	0
Birman	1	Male	1	no	0	yes	1	1	1	0
Birman	1	Female	0	no	0	yes	1	1	1	0
Birman	1	Male	1	no	0	yes	1	1	1	0
Birman	1	Male	1	no	0	yes	1	1	1	0
Birman	1	Male	1	yes	1	yes	1	1	1	1
Birman	1	Female	0	yes	1	yes	1	1	1	0
Birman	1	Female	0	no	0	yes	1	1	1	1
Birman	1	Male	1	yes	1	yes	1	1	1	0
Birman	1	Female	0	yes	1	yes	1	1	1	0
Birman	1	Male	1	yes	1	yes	1	1	1	0
Birman	1	Male	1	yes	1	yes	1	1	1	1
Birman	1	Female	0	yes	1	yes	1	2	1	0
Birman	1	Female	0	no	0	yes	1	2	1	1
Birman	1	Female	0	yes	1	yes	1	2	1	1
Birman	1	Male	1	yes	1	yes	1	2	1	0
Birman	1	Male	1	yes	1	yes	1	2	1	0
Birman	1	Female	0	no	0	yes	1	2	1	0
Birman	1	Female	0	yes	1	yes	1	2	1	0
Birman	1	Male	1	yes	1	yes	1	2	1	0
Birman	1	Male	1	yes	1	no	0	2	1	0
Birman	1	Female	0	no	0	yes	1	2	1	0
Birman	1	Female	0	no	0	yes	1	2	1	1
Birman	1	Female	0	yes	1	yes	1	2	1	0
Birman	1	Male	1					2	1	1
Birman	1	Male	1	yes	1	yes	1	2	1	0
Birman	1	Female	0	yes	1	yes	1	2	1	0
Birman	1	Male	1	yes	1	no	0	2	1	0
Birman	1	Female	0	yes	1	yes	1	2	1	0
Birman	1	Male	1	yes	1	yes	1	2	1	0
Birman	1	Female	0	yes	1	yes	1	2	1	0
Birman	1	Male	1	yes	1	yes	1	2	1	1
Birman	1	Male	1	yes	1	yes	1	2	1	0
Birman	1	Male	1	no	0	yes	1	2	1	0
Birman	1	Male	1	yes	1	no	0	2	1	0
Birman	1	Female	0	no	0	yes	1	2	1	0
Birman	1	Female	0	no	0	yes	1	2	1	1
Birman	1	Male	1	yes	1	yes	1	2	1	0
Birman	1	Female	0	yes	1	yes	1	2	1	0
Birman	1	Female	0	yes	1	yes	1	2	1	0
Birman	1	Female	0	yes	1	yes	1	2	1	1
Birman	1	Female	0	no	0	yes	1	2	1	0
Birman	1	Female	0	yes	1	no	0	2	1	0
Birman	1	Female	0	no	0	yes	1	2	1	0
Birman	1	Male	1	no	0	yes	1	2	1	0
Birman	1	Female	0	no	0	yes	1	2	1	0
Birman	1	Male	1	yes	1	yes	1	2	1	0
Birman	1	Male	1	yes	1	yes	1	2	1	1
Birman	1	Male	1	yes	1	yes	1	3	1	1
Birman	1	Female	0	yes	1	no	0	3	1	0
Birman	1	Female	0	yes	1	yes	1	3	1	0
Birman	1	Male	1	no	0	yes	1	3	1	0
Birman	1	Female	0	no	0	yes	1	3	1	1
Birman	1	Female	0	no	0	yes	1	3	1	1
Birman	1	Female	0	yes	1	yes	1	3	1	0
Birman	1	Male	1	yes	1	yes	1	3	1	1
Birman	1	Male	1	no	0	yes	1	3	1	1
Birman	1	Female	0	no	0	yes	1	3	1	1
Birman	1	Female	0	no	0	yes	1	3	1	1
Birman	1	Male	1	yes	1	no	0	3	1	0
Birman	1	Female	0	yes	1	yes	1	3	1	0
Birman	1	Male	1	no	0	yes	1	3	1	1
Birman	1	Female	0	yes	1	yes	1	3	1	1
Birman	1	Female	0	yes	1	yes	1	3	1	1
Birman	1	Female	0	yes	1	yes	1	3	1	1
Birman	1	Male	1	yes	1	yes	1	3	1	0
Birman	1	Female	0	yes	1	no	0	3	1	1
Birman	1	Male	1	yes	1	no	0	3	1	1
Birman	1	Male	1	no	0	yes	1	3	1	0
Birman	1	Female	0	yes	1	yes	1	3	1	1
Birman	1	Male	1	yes	1	yes	1	3	1	1
Birman	1	Female	0	yes	1	yes	1	3	1	1
Birman	1	Male	1	no	0	yes	1	3	1	0
Birman	1	Female	0	yes	1	yes	1	3	1	0
Birman	1	Male	1	yes	1	no	0	3	1	0
Birman	1	Male	1	yes	1	yes	1	3	1	0
Birman	1	Male	1	no	0	yes	1	3	1	1
Birman	1	Male	1	yes	1	yes	1	3	1	0
Birman	1	Female	0	yes	1	no	0	4	1	0
Birman	1	Female	0	yes	1	yes	1	4	1	1
Birman	1	Female	0	yes	1	yes	1	4	1	1
Birman	1	Female	0	yes	1	yes	1	4	1	1
Birman	1	Female	0	yes	1	yes	1	4	1	1
Birman	1	Female	0					4	1	1
Birman	1	Female	0	no	0	yes	1	4	1	1
Birman	1	Male	1	yes	1	yes	1	4	1	1
Birman	1	Male	1	yes	1	yes	1	4	1	0
Birman	1	Female	0	yes	1	yes	1	4	1	0
Birman	1	Female	0	yes	1	no	0	4	1	1
Birman	1	Male	1	yes	1	yes	1	4	1	0
Birman	1	Male	1	yes	1	no	0	4	1	0
Birman	1	Male	1	no	0	yes	1	4	1	0
Birman	1	Male	1	yes	1	no	0	4	1	0
Birman	1	Male	1	yes	1	no	0	4	1	1
Birman	1	Female	0	no	0	yes	1	4	1	1
Birman	1	Male	1	yes	1	no	0	4	1	1
Birman	1	Female	0	yes	1	yes	1	4	1	1
Birman	1	Male	1	yes	1	yes	1	4	1	0
Birman	1	Female	0	no	0	yes	1	4	1	1
Birman	1	Male	1	yes	1	yes	1	5	1	1
Birman	1	Male	1	yes	1	yes	1	5	1	0
Birman	1	Male	1	yes	1	yes	1	5	1	1
Birman	1	Female	0	yes	1	yes	1	5	1	1
Birman	1	Female	0	yes	1	yes	1	5	1	0
Birman	1	Female	0	yes	1	yes	1	5	1	0
Birman	1	Female	0	yes	1	yes	1	5	1	0
Birman	1	Female	0	yes	1	yes	1	5	1	0
Birman	1	Female	0	yes	1	yes	1	5	1	0
Birman	1	Male	1	yes	1	yes	1	5	1	1
Birman	1	Female	0	no	0	yes	1	5	1	1
Birman	1	Male	1	yes	1	yes	1	5	1	1
Birman	1	Male	1	no	0	yes	1	5	1	1
Birman	1	Female	0	no	0	yes	1	5	1	1
Birman	1	Female	0	no	0	yes	1	6	1	1
Birman	1	Male	1	no	0	yes	1	6	1	0
Birman	1	Male	1	no	0	yes	1	6	1	0
Birman	1	Male	1	yes	1	yes	1	6	1	1
Birman	1	Female	0	no	0	yes	1	6	1	1
Birman	1	Female	0	no	0	yes	1	6	1	1
Birman	1	Female	0	yes	1	yes	1	6	1	0
Birman	1	Female	0	yes	1	yes	1	6	1	1
Birman	1	Female	0	yes	1	yes	1	6	1	0
Birman	1	Female	0	yes	1	yes	1	6	1	0
Birman	1	Female	0	yes	1	yes	1	6	1	1
Birman	1	Female	0	yes	1	no	0	6	1	0
Birman	1	Female	0	yes	1	yes	1	7	1	1
Birman	1	Female	0	yes	1	yes	1	7	1	1
Birman	1	Female	0	no	0	yes	1	7	1	1
Birman	1	Female	0	no	0	yes	1	7	1	0
Birman	1	Male	1	yes	1	yes	1	7	1	1
Birman	1	Female	0	yes	1	yes	1	7	1	1
Birman	1	Female	0	yes	1	yes	1	7	1	1
Birman	1	Female	0	no	0	yes	1	7	1	1
Birman	1	Female	0	yes	1	yes	1	7	1	1
Birman	1	Female	0	yes	1	yes	1	7	1	1
Birman	1	Female	0	yes	1	yes	1	7	1	1
Birman	1	Male	1	yes	1	yes	1	7	1	0
Birman	1	Female	0	no	0	yes	1	8	1	1
Birman	1	Male	1	yes	1	yes	1	8	1	1
Birman	1	Female	0	yes	1	yes	1	8	1	1
Birman	1	Female	0	yes	1	no	0	8	1	1
Birman	1	Female	0	yes	1	yes	1	9	1	1
Birman	1	Female	0	yes	1	yes	1	9	1	1
Birman	1	Female	0	no	0	yes	1	9	1	1
Birman	1	Female	0	yes	1	yes	1	9	1	1
Birman	1	Female	0	yes	1	yes	1	9	1	1
Birman	1	Male	1	yes	1	yes	1	9	1	1
Birman	1	Female	0	no	0	yes	1	9	1	1
Birman	1	Male	1	yes	1	no	0	9	1	1
Birman	1	Male	1	no	0	yes	1	10	1	1
Birman	1	Female	0	yes	1	yes	1	10	1	1
Birman	1	Male	1	yes	1	yes	1	10	1	0
Birman	1	Female	0	yes	1	yes	1	10	1	1
Birman	1	Female	0	yes	1	yes	1	10	1	1
Birman	1	Male	1	yes	1	yes	1	11	1	1
Birman	1	Male	1	yes	1	yes	1	11	1	1
Birman	1	Female	0	yes	1	yes	1	11	1	1
Birman	1	Female	0	yes	1	yes	1	11	1	1
Birman	1	Male	1	yes	1	yes	1	12	1	1
Birman	1	Female	0	yes	1	yes	1	12	1	1
Birman	1	Female	0	yes	1	yes	1	12	1	1
Birman	1	Female	0	yes	1	yes	1	12	1	1
Birman	1	Male	1	yes	1	yes	1	12	1	1
Birman	1	Female	0	yes	1	yes	1	12	1	1
Birman	1	Female	0	yes	1	yes	1	12	1	1
Birman	1	Female	0	no	0	no	0	12	1	0
Birman	1	Female	0	no	0	yes	1	12	1	1
Birman	1	Female	0	yes	1	yes	1	13	1	0
Birman	1	Female	0	yes	1	yes	1	13	1	1
Birman	1	Male	1	yes	1	yes	1	13	1	1
Birman	1	Female	0	yes	1			14	1	1
Birman	1	Male	1	yes	1	yes	1	17	1	1
Birman	1	Male	1	yes	1	yes	1	18	1	1
Birman	1	Male	1	yes	1	yes	1	18	1	1
Birman	1	Female	0	yes	1	yes	1	19	1	1
Birman	1	Female	0	yes	1	yes	1	5 and 8	1	1
Birman	1	Female	0	no	0	yes	1			1
Birman	1	Female	0	yes	1	yes	1			1
Birman	1	Female	0	no	0	yes	1			0
British shorthair	2	Male	1	no	0	yes	1	0	0	0
British shorthair	2	Male	1	no	0	yes	1	0	0	0
British shorthair	2	Male	1	no	0	yes	1	0	0	0
British shorthair	2	Female	0	no	0	yes	1	0	0	1
British shorthair	2	Male	1	no	0	yes	1	0	0	0
British shorthair	2	Male	1	no	0	yes	1	0	0	1
British shorthair	2	Female	0	no	0	yes	1	0	0	0
British shorthair	2	Female	0	yes	1	yes	1	0	0	0
British shorthair	2	Male	1	no	0	yes	1	0	0	0
British shorthair	2	Male	1	no	0	yes	1	0	0	0
British shorthair	2	Male	1	no	0	yes	1	0	0	0
British shorthair	2	Female	0	no	0	yes	1	0	0	0
British shorthair	2	Female	0	no	0	yes	1	0	0	0
British shorthair	2	Male	1	no	0	yes	1	0	0	1
British shorthair	2	Male	1	no	0	yes	1	0	0	0
British shorthair	2	Female	0	no	0	yes	1	0	0	1
British shorthair	2	Female	0	no	0	yes	1	0	0	0
British shorthair	2	Female	0	no	0	yes	1	0	0	0
British shorthair	2	Female	0	no	0	yes	1	0	0	0
British shorthair	2	Female	0	no	0	yes	1	0	0	0
British shorthair	2	Male	1	no	0	yes	1	0	0	0
British shorthair	2	Male	1	no	0	yes	1	0	0	0
British shorthair	2	Female	0	no	0	yes	1	0	0	0
British shorthair	2	Female	0	yes	1	yes	1	0	0	0
British shorthair	2	Female	0	yes	1	yes	1	0	0	0
British shorthair	2	Female	0			yes	1	0	0	0
British shorthair	2	Male	1	no	0	yes	1	0	0	0
British shorthair	2	Female	0	no	0	yes	1	0	0	1
British shorthair	2	Male	1	no	0	yes	1	0	0	1
British shorthair	2	Male	1	no	0	yes	1	0	0	0
British shorthair	2	Male	1	yes	1	yes	1	1	1	0
British shorthair	2	Female	0	no	0	yes	1	1	1	0
British shorthair	2	Female	0	yes	1	no	0	1	1	0
British shorthair	2	Female	0	no	0	yes	1	1	1	0
British shorthair	2	Female	0	yes	1	no	0	1	1	0
British shorthair	2	Female	0	no	0	yes	1	1	1	0
British shorthair	2	Female	0	no	0	yes	1	1	1	0
British shorthair	2	Male	1	no	0	yes	1	1	1	0
British shorthair	2	Female	0	no	0	yes	1	1	1	0
British shorthair	2	Female	0	yes	1	no	0	1	1	0
British shorthair	2	Female	0	yes	1	no	0	1	1	0
British shorthair	2	Male	1	no	0	yes	1	1	1	0
British shorthair	2	Male	1	yes	1			1	1	0
British shorthair	2	Male	1	yes	1	yes	1	1	1	1
British shorthair	2	Female	0	yes	1	yes	1	1	1	0
British shorthair	2	Female	0	no	0	yes	1	1	1	0
British shorthair	2	Male	1	no	0	yes	1	1	1	1
British shorthair	2	Female	0	yes	1	no	0	1	1	0
British shorthair	2	Male	1	no	0	yes	1	1	1	1
British shorthair	2	Female	0	yes	1	yes	1	1	1	1
British shorthair	2	Male	1	no	0	yes	1	1	1	0
British shorthair	2	Female	0	yes	1	yes	1	1	1	1
British shorthair	2	Female	0	no	0	yes	1	1	1	0
British shorthair	2	Female	0	yes	1	yes	1	1	1	0
British shorthair	2	Male	1	yes	1	yes	1	1	1	0
British shorthair	2	Female	0	no	0	yes	1	2	1	0
British shorthair	2	Male	1	yes	1	yes	1	2	1	0
British shorthair	2	Female	0	no	0	yes	1	2	1	1
British shorthair	2	Male	1	yes	1	yes	1	2	1	0
British shorthair	2	Male	1	yes	1	yes	1	2	1	0
British shorthair	2	Male	1	yes	1	yes	1	2	1	0
British shorthair	2	Female	0	no	0	yes	1	2	1	1
British shorthair	2	Female	0	yes	1	yes	1	2	1	0
British shorthair	2	Female	0	no	0	yes	1	2	1	0
British shorthair	2	Female	0	yes	1	no	0	2	1	0
British shorthair	2	Female	0	yes	1	yes	1	2	1	1
British shorthair	2	Female	0	no	0	yes	1	2	1	0
British shorthair	2	Male	1	no	0	yes	1	2	1	0
British shorthair	2	Female	0	yes	1	yes	1	2	1	0
British shorthair	2	Male	1	yes	1	yes	1	2	1	1
British shorthair	2	Female	0	no	0	yes	1	2	1	0
british shorthair	2	Male	1	no	0	yes	1	3	1	0
British shorthair	2	Female	0	no	0	yes	1	3	1	1
British shorthair	2	Female	0	no	0	yes	1	3	1	1
British shorthair	2	Female	0	no	0	yes	1	3	1	0
British shorthair	2	Male	1	yes	1	yes	1	3	1	0
British shorthair	2	Female	0	yes	1	yes	1	3	1	0
British shorthair	2	Female	0	yes	1	yes	1	3	1	1
British shorthair	2	Female	0	no	0	yes	1	3	1	0
British shorthair	2	Female	0	no	0	yes	1	4	1	1
British shorthair	2	Female	0	yes	1	yes	1	4	1	0
British shorthair	2	Male	1	yes	1	yes	1	4	1	1
British shorthair	2	Female	0	no	0	yes	1	4	1	0
British shorthair	2	Male	1	no	0	yes	1	4	1	1
British shorthair	2	Female	0	yes	1	no	0	4	1	0
British shorthair	2	Female	0	no	0	yes	1	4	1	0
British shorthair	2	Female	0	no	0	yes	1	4	1	0
British shorthair	2	Female	0	no	0	no	0	5	1	1
British shorthair	2	Female	0	no	0	yes	1	5	1	1
British shorthair	2	Male	1	yes	1	yes	1	5	1	1
British shorthair	2	Female	0	no	0	yes	1	5	1	1
British shorthair	2	Female	0	yes	1	no	0	5	1	1
British shorthair	2	Female	0	yes	1	yes	1	6	1	0
British shorthair	2	Male	1	no	0	yes	1	6	1	1
British shorthair	2	Male	1	yes	1	yes	1	7	1	1
British shorthair	2	Female	0	yes	1	no	0	7	1	0
British shorthair	2	Female	0	no	0	no	0	7	1	1
British shorthair	2	Female	0	no	0	yes	1	7	1	1
British shorthair	2	Female	0	yes	1	yes	1	8	1	1
British shorthair	2	Male	1	yes	1	yes	1	9	1	1
British shorthair	2	Female	0	no	0	yes	1	10	1	1
British shorthair	2	Female	0	no	0	yes	1	12	1	1
British shorthair	2	Female	0	yes	1	yes	1	13	1	0
British shorthair	2	Male	1	no	0	yes	1	13	1	1
British shorthair	2	Female	0	no	0	yes	1	0 and 1		0
British shorthair	2	Female	0	no	0	yes	1	0 and 1		1
British shorthair	2	Male	1	no	0	yes	1	0 and 1		0
Burmese	3	Male	1	yes	1	yes	1	0	0	0
Burmese	3	Male	1	no	0	yes	1	0	0	1
Burmese	3	Male	1	yes	1	yes	1	0	0	0
Burmese	3	Male	1	yes	1	yes	1	0	0	1
Burmese	3	Male	1					0	0	0
Burmese	3	Female	0	no	0	yes	1	0	0	0
Burmese	3	Female	0	yes	1	yes	1	0	0	0
Burmese	3	Male	1	no	0	yes	1	0	0	1
Burmese	3	Female	0	yes	1	no	0	0	0	0
Burmese	3	Male	1	yes	1	no	0	0	0	0
Burmese	3	Male	1	no	0	yes	1	0	0	0
Burmese	3	Male	1	no	0	yes	1	0	0	0
Burmese	3	Female	0	no	0	yes	1	1	1	0
Burmese	3	Male	1	yes	1	no	0	1	1	0
burmese	3	Male	1	yes	1	no	0	1	1	0
Burmese	3	Male	1	no	0	yes	1	1	1	0
Burmese	3	Female	0					1	1	0
Burmese	3	Female	0	no	0	yes	1	1	1	0
Burmese	3	Male	1	yes	1	yes	1	1	1	0
Burmese	3	Female	0	no	0	yes	1	1	1	0
Burmese	3	Male	1	no	0	yes	1	1	1	0
Burmese	3	Male	1	no	0	no	0	1	1	0
Burmese	3	Female	0	yes	1	no	0	1	1	0
Burmese	3	Female	0	yes	1	yes	1	1	1	0
Burmese	3	Male	1	yes	1	no	0	1	1	0
Burmese	3	Female	0	yes	1	yes	1	1	1	0
Burmese	3	Female	0	yes	1	yes	1	1	1	0
Burmese	3	Female	0	yes	1	yes	1	1	1	0
Burmese	3	Male	1	yes	1	no	0	1	1	0
Burmese	3	Female	0	no	0	yes	1	1	1	1
Burmese	3	Male	1	no	0	yes	1	1	1	0
Burmese	3	Female	0	no	0	yes	1	1	1	1
Burmese	3	Female	0	yes	1	no	0	1	1	0
Burmese	3	Male	1	yes	1	no	0	1	1	0
Burmese	3	Male	1	no	0	yes	1	1	1	0
Burmese	3	Male	1	yes	1	yes	1	2	1	0
Burmese	3	Female	0	yes	1	yes	1	2	1	0
Burmese	3	Female	0	no	0	yes	1	2	1	0
Burmese	3	Female	0	no	0	no	0	2	1	0
Burmese	3	Female	0	yes	1	no	0	2	1	1
Burmese	3	Female	0	yes	1	no	0	2	1	0
Burmese	3	Female	0					2	1	0
Burmese	3	Male	1	yes	1	yes	1	2	1	0
Burmese	3	Male	1	no	0	no	0	2	1	0
Burmese	3	Male	1	yes	1	no	0	3	1	0
Burmese	3	Female	0					3	1	0
Burmese	3	Female	0					3	1	1
Burmese	3	Female	0	yes	1	yes	1	3	1	0
Burmese	3	Male	1	no	0	yes	1	3	1	0
Burmese	3	Female	0	yes	1	no	0	3	1	0
Burmese	3	Female	0	no	0	yes	1	3	1	0
Burmese	3	Female	0	yes	1	no	0	3	1	0
Burmese	3	Male	1	no	0	no	0	3	1	0
Burmese	3	Female	0	no	0	yes	1	4	1	0
Burmese	3	Female	0	yes	1	yes	1	4	1	0
Burmese	3	Female	0	yes	1	yes	1	4	1	1
Burmese	3	Female	0	no	0	yes	1	4	1	0
Burmese	3	Female	0	yes	1	yes	1	4	1	0
Burmese	3	Female	0	yes	1	yes	1	4	1	1
Burmese	3	Male	1	yes	1	yes	1	5	1	0
Burmese	3	Female	0	yes	1	yes	1	5	1	0
Burmese	3	Female	0	yes	1	yes	1	5	1	0
Burmese	3	Female	0	no	0	yes	1	5	1	0
Burmese	3	Female	0	yes	1	no	0	6	1	0
Burmese	3	Female	0	yes	1	yes	1	6	1	0
Burmese	3	Female	0	yes	1	yes	1	6	1	0
Burmese	3	Female	0	yes	1	yes	1	6	1	0
Burmese	3	Female	0	no	0	no	0	7	1	0
Burmese	3	Female	0	no	0	no	0	7	1	0
Burmese	3	Male	1	yes	1	yes	1	7	1	1
Burmese	3	Female	0	yes	1	no	0	7	1	0
Burmese	3	Male	1	no	0	yes	1	7	1	1
Burmese	3	Female	0	no	0	yes	1	7	1	0
Burmese	3	Female	0	no	0	yes	1	9	1	0
Burmese	3	Female	0	yes	1	yes	1	9	1	0
Burmese	3	Female	0	yes	1	no	0	9	1	0
Burmese	3	Female	0	yes	1	no	0	9	1	0
Burmese	3	Female	0	yes	1	no	0	11	1	0
Burmese	3	Male	1	no	0	yes	1	13	1	1
Burmese	3	Male	1	yes	1	yes	1	13	1	1
Burmese	3	Female	0	yes	1	yes	1	14	1	1
Burmese	3	Female	0	yes	1	yes	1	15	1	1
Burmese	3	Male	1	yes	1	yes	1	15	1	1
Burmese	3	Female	0	no	0	yes	1	19	1	0
Burmese	3	Female	0	no	0	no	0			0
Korat	4	Male	1	no	0	no	0	0	0	0
Korat	4	Male	1	no	0	no	0	0	0	1
Korat	4	Female	0	no	0	no	0	0	0	0
Korat	4	Male	1	no	0	yes	1	0	0	1
Korat	4	Male	1	no	0	no	0	0	0	0
Korat	4	Female	0	yes	1	no	0	0	0	0
Korat	4	Male	1	no	0	no	0	0	0	0
Korat	4	Male	1	no	0	yes	1	0	0	0
Korat	4	Male	1	no	0	no	0	0	0	0
Korat	4	Female	0	no	0	no	0	0	0	0
Korat	4	Male	1	no	0	no	0	0	0	0
Korat	4	Female	0					1	1	1
Korat	4	Female	0	no	0	no	0	1	1	1
Korat	4	Female	0	no	0	no	0	1	1	1
Korat	4	Male	1	yes	1	yes	1	1	1	0
Korat	4	Female	0	no	0	no	0	1	1	0
Korat	4	Male	1	yes	1	yes	1	1	1	0
Korat	4	Female	0	yes	1	no	0	1	1	0
Korat	4	Male	1	yes	1	yes	1	1	1	0
Korat	4	Male	1	yes	1	yes	1	1	1	0
Korat	4	Female	0	yes	1	yes	1	1	1	0
Korat	4	Female	0	no	0	yes	1	1	1	1
Korat	4	Female	0	no	0	yes	1	1	1	0
Korat	4	Male	1	no	0	no	0	1	1	0
Korat	4	Female	0	no	0	no	0	1	1	0
Korat	4	Male	1	no	0	no	0	1	1	0
Korat	4	Male	1	no	0	no	0	1	1	0
Korat	4	Male	1	yes	1	no	0	1	1	1
Korat	4	Female	0	no	0	no	0	1	1	0
Korat	4	Female	0	no	0	no	0	1	1	0
Korat	4	Male	1	yes	1	yes	1	1	1	0
Korat	4	Male	1	no	0	no	0	1	1	0
Korat	4	Female	0	yes	1	yes	1	1	1	0
Korat	4	Female	0	no	0	no	0	1	1	0
Korat	4	Male	1	no	0	yes	1	1	1	0
Korat	4	Female	0	no	0	yes	1	1	1	0
Korat	4	Male	1	no	0	no	0	2	1	0
Korat	4	Female	0	no	0	yes	1	2	1	0
Korat	4	Female	0	no	0	yes	1	2	1	0
Korat	4	Female	0	no	0	no	0	2	1	0
Korat	4	Male	1	no	0	no	0	2	1	0
Korat	4	Male	1	yes	1	no	0	2	1	0
Korat	4	Male	1	yes	1	no	0	2	1	1
Korat	4	Male	1	yes	1	no	0	2	1	0
Korat	4	Male	1	yes	1	yes	1	2	1	1
Korat	4	Male	1	yes	1	yes	1	2	1	0
Korat	4	Female	0	yes	1	no	0	2	1	1
Korat	4	Male	1	yes	1	no	0	2	1	0
Korat	4	Female	0	no	0	yes	1	2	1	0
Korat	4	Female	0	yes	1	no	0	2	1	0
Korat	4	Female	0	no	0	no	0	3	1	0
Korat	4	Female	0	no	0	no	0	3	1	0
Korat	4	Male	1	no	0	no	0	3	1	0
Korat	4	Female	0	no	0	yes	1	3	1	1
Korat	4	Male	1	yes	1	yes	1	3	1	1
Korat	4	Female	0	no	0	no	0	3	1	0
Korat	4	Female	0	no	0	yes	1	3	1	0
Korat	4	Female	0	no	0	yes	1	3	1	0
Korat	4	Female	0	no	0	yes	1	3	1	0
Korat	4	Female	0	no	0	no	0	3	1	0
Korat	4	Female	0	yes	1	yes	1	3	1	0
Korat	4	Female	0	yes	1	no	0	3	1	0
Korat	4	Male	1	no	0	yes	1	3	1	0
Korat	4	Male	1	no	0	yes	1	4	1	0
Korat	4	Male	1	yes	1	no	0	4	1	0
Korat	4	Male	1	yes	1	no	0	4	1	1
Korat	4	Male	1	no	0	no	0	4	1	0
Korat	4	Male	1	yes	1	no	0	4	1	0
Korat	4	Male	1	no	0	yes	1	4	1	0
Korat	4	Male	1	no	0	yes	1	4	1	1
Korat	4	Male	1	no	0	no	0	4	1	0
Korat	4	Male	1	no	0	yes	1	4	1	0
Korat	4	Male	1	no	0	no	0	5	1	1
Korat	4	Female	0	no	0	yes	1	5	1	0
Korat	4	Female	0	no	0	no	0	5	1	0
Korat	4	Male	1	yes	1	no	0	5	1	0
Korat	4	Male	1	yes	1	no	0	5	1	0
Korat	4	Male	1	no	0	yes	1	6	1	0
Korat	4	Female	0	no	0			6	1	0
Korat	4	Female	0	no	0	yes	1	6	1	1
Korat	4	Female	0	no	0	yes	1	6	1	0
Korat	4	Male	1	no	0	no	0	6	1	1
Korat	4	Female	0	no	0	no	0	6	1	0
Korat	4	Female	0	yes	1	yes	1	6	1	1
Korat	4	Female	0	no	0	no	0	6	1	0
Korat	4	Male	1	no	0	yes	1	7	1	1
Korat	4	Female	0	no	0	yes	1	7	1	0
Korat	4	Female	0	no	0	no	0	7	1	1
Korat	4	Female	0	no	0	yes	1	8	1	1
Korat	4	Male	1	no	0	no	0	8	1	0
Korat	4	Female	0	no	0	no	0	8	1	0
Korat	4	Female	0	yes	1	no	0	8	1	0
Korat	4	Male	1	yes	1	no	0	8	1	0
Korat	4	Female	0	no	0	no	0	9	1	1
Korat	4	Male	1	no	0			9	1	1
Korat	4	Male	1	no	0	yes	1	9	1	1
Korat	4	Male	1	no	0	yes	1	10	1	0
Korat	4	Female	0	yes	1	yes	1	11	1	0
Korat	4	Female	0	no	0	yes	1	11	1	1
Korat	4	Male	1	no	0	yes	1	12	1	1
Korat	4	Female	0	no	0	yes	1	12	1	1
Korat	4	Male	1	no	0	no	0	13	1	0
Korat	4	Male	1	no	0	no	0	13	1	0
Korat	4	Male	1	no	0	yes	1	14	1	1
Korat	4	Male	1	no	0	no	0	14	1	0
Korat	4	Male	1	yes	1	no	0	14	1	0
Korat	4	Male	1	yes	1	yes	1	15	1	0
Korat	4	Female	0	no	0	yes	1	15	1	1
Korat	4	Female	0	no	0	no	0	15	1	1
Korat	4	Male	1	no	0	no	0	16	1	1
Korat	4	Female	0	no	0	no	0	16	1	1
Korat	4	Female	0	yes	1	no	0	16	1	1
Korat	4	Male	1	no	0	no	0	18	1	0
Korat	4	Male	1	yes	1	no	0	1 and 5	1	0
Norwegian Forest Cat	5	Male	1	no	0	yes	1	0	0	1
Norwegian Forest Cat	5	Male	1	no	0	yes	1	0	0	0
Norwegian Forest Cat	5	Female	0	no	0	yes	1	0	0	0
Norwegian Forest Cat	5	Female	0	yes	1	yes	1	0	0	1
Norwegian Forest Cat	5	Female	0	yes	1	yes	1	0	0	0
Norwegian Forest Cat	5	Male	1	yes	1	yes	1	0	0	0
Norwegian Forest Cat	5	Female	0	yes	1	yes	1	0	0	0
Norwegian Forest Cat	5	Female	0	yes	1	yes	1	0	0	0
Norwegian Forest Cat	5	Female	0	yes	1	yes	1	0	0	0
Norwegian Forest Cat	5	Female	0	yes	1	yes	1	0	0	0
Norwegian Forest Cat	5	Male	1	yes	1	yes	1	0	0	1
Norwegian Forest Cat	5	Male	1	yes	1	yes	1	0	0	0
Norwegian Forest Cat	5	Male	1	yes	1	yes	1	0	0	0
Norwegian Forest Cat	5	Female	0	yes	1	yes	1	0	0	0
Norwegian Forest Cat	5	Female	0	yes	1	yes	1	0	0	0
Norwegian Forest Cat	5	Male	1	yes	1	yes	1	0	0	1
Norwegian Forest Cat	5	Female	0	yes	1	yes	1	0	0	0
Norwegian Forest Cat	5	Male	1	yes	1	yes	1	0	0	1
Norwegian Forest Cat	5	Male	1	yes	1	yes	1	0	0	0
Norwegian Forest Cat	5	Female	0	yes	1	yes	1	0	0	0
Norwegian Forest Cat	5	Female	0	no	0	yes	1	0	0	0
Norwegian Forest Cat	5	Female	0	no	0	yes	1	0	0	0
Norwegian Forest Cat	5	Female	0	no	0	yes	1	0	0	0
Norwegian Forest Cat	5	Male	1	no	0	yes	1	0	0	0
Norwegian Forest Cat	5	Male	1	no	0	yes	1	0	0	0
Norwegian Forest Cat	5	Male	1	no	0	yes	1	0	0	0
Norwegian Forest Cat	5	Female	0	yes	1	yes	1	0	0	0
Norwegian Forest Cat	5	Female	0	no	0	no	0	0	0	0
Norwegian Forest Cat	5	Female	0	no	0	no	0	0	0	0
Norwegian Forest Cat	5	Female	0	yes	1	yes	1	0	0	1
Norwegian Forest Cat	5	Female	0	yes	1	yes	1	0	0	0
Norwegian Forest Cat	5	Male	1	yes	1	yes	1	0	0	0
Norwegian Forest Cat	5	Male	1	yes	1	no	0	0	0	1
Norwegian Forest Cat	5	Female	0	no	0	yes	1	0	0	0
Norwegian Forest Cat	5	Male	1	no	0	yes	1	0	0	0
Norwegian Forest Cat	5	Male	1	no	0	yes	1	0	0	0
Norwegian Forest Cat	5	Male	1	no	0	yes	1	0	0	0
Norwegian Forest Cat	5	Female	0	yes	1	yes	1	0	0	1
Norwegian Forest Cat	5	Female	0	yes	1	yes	1	0	0	0
Norwegian Forest Cat	5	Male	1	yes	1	yes	1	0	0	1
Norwegian Forest Cat	5	Male	1	yes	1	yes	1	0	0	1
Norwegian Forest Cat	5	Female	0	yes	1	yes	1	0	0	0
Norwegian Forest Cat	5	Male	1	yes	1	yes	1	0	0	0
Norwegian Forest Cat	5	Male	1	yes	1	yes	1	0	0	0
Norwegian Forest Cat	5	Female	0	yes	1	yes	1	0	0	0
Norwegian Forest Cat	5	Male	1	yes	1	yes	1	0	0	0
Norwegian Forest Cat	5	Male	1	yes	1	yes	1	0	0	0
Norwegian Forest Cat	5	Female	0	yes	1	yes	1	0	0	0
Norwegian Forest Cat	5	Male	1	yes	1	yes	1	0	0	0
Norwegian Forest Cat	5	Male	1	yes	1	yes	1	0	0	0
Norwegian Forest Cat	5	Female	0	yes	1	yes	1	0	0	1
Norwegian Forest Cat	5	Male	1	no	0	yes	1	0	0	0
Norwegian Forest Cat	5	Male	1	no	0	yes	1	0	0	0
Norwegian Forest Cat	5	Male	1	no	0	yes	1	0	0	0
Norwegian Forest Cat	5	Female	0	yes	1	yes	1	0	0	1
Norwegian Forest Cat	5	Female	0	no	0	yes	1	0	0	0
Norwegian Forest Cat	5	Female	0	yes	1	yes	1	0	0	0
Norwegian Forest Cat	5	Female	0	yes	1	yes	1	0	0	0
Norwegian Forest Cat	5	Female	0	yes	1	yes	1	1	1	1
Norwegian Forest Cat	5	Female	0	yes	1	yes	1	1	1	1
Norwegian Forest Cat	5	Female	0	no	0	no	0	1	1	1
Norwegian Forest Cat	5	Female	0	no	0	yes	1	1	1	1
Norwegian Forest Cat	5	Male	1	no	0	yes	1	1	1	0
Norwegian Forest Cat	5	Male	1	no	0	yes	1	1	1	0
Norwegian Forest Cat	5	Male	1	yes	1	no	0	1	1	1
Norwegian Forest Cat	5	Female	0	yes	1	yes	1	1	1	0
Norwegian Forest Cat	5	Female	0	no	0	yes	1	1	1	0
Norwegian Forest Cat	5	Female	0	yes	1	yes	1	1	1	0
Norwegian Forest Cat	5	Male	1	no	0	yes	1	1	1	0
Norwegian Forest Cat	5	Female	0	yes	1	yes	1	1	1	0
Norwegian Forest Cat	5	Female	0	yes	1	yes	1	1	1	1
Norwegian Forest Cat	5	Female	0			yes	1	1	1	0
Norwegian Forest Cat	5	Female	0	no	0	yes	1	1	1	0
Norwegian Forest Cat	5	Female	0	yes	1	yes	1	1	1	1
Norwegian Forest Cat	5	Female	0	yes	1	yes	1	1	1	1
Norwegian Forest Cat	5	Female	0	yes	1	yes	1	1	1	1
Norwegian Forest Cat	5	Male	1	yes	1	yes	1	1	1	1
Norwegian Forest Cat	5	Female	0	yes	1	yes	1	1	1	0
Norwegian Forest Cat	5	Male	1	yes	1	yes	1	1	1	1
Norwegian Forest Cat	5	Male	1	yes	1	yes	1	1	1	1
Norwegian Forest Cat	5	Female	0	yes	1	yes	1	1	1	1
Norwegian Forest Cat	5	Female	0	yes	1	yes	1	1	1	0
Norwegian Forest Cat	5	Male	1	yes	1	yes	1	1	1	1
Norwegian Forest Cat	5	Male	1	yes	1	yes	1	1	1	1
Norwegian Forest Cat	5	Male	1	no	0	yes	1	1	1	0
Norwegian Forest Cat	5	Male	1	yes	1	yes	1	1	1	0
Norwegian Forest Cat	5	Female	0	yes	1	yes	1	1	1	0
Norwegian Forest Cat	5	Male	1	yes	1	yes	1	1	1	1
Norwegian Forest Cat	5	Male	1	no	0	yes	1	1	1	1
Norwegian Forest Cat	5	Male	1	yes	1	yes	1	1	1	0
Norwegian Forest Cat	5	Female	0	yes	1	yes	1	1	1	1
Norwegian Forest Cat	5	Male	1	yes	1	yes	1	1	1	0
Norwegian Forest Cat	5	Male	1	yes	1	yes	1	1	1	0
Norwegian Forest Cat	5	Male	1	yes	1	yes	1	1	1	0
Norwegian Forest Cat	5	Male	1	yes	1	yes	1	1	1	0
Norwegian Forest Cat	5	Female	0	yes	1	yes	1	1	1	0
Norwegian Forest Cat	5	Female	0	yes	1	yes	1	1	1	1
Norwegian Forest Cat	5	Female	0	yes	1	yes	1	1	1	1
Norwegian Forest Cat	5	Male	1	no	0	yes	1	1	1	1
Norwegian Forest Cat	5	Male	1	yes	1	no	0	1	1	0
Norwegian Forest Cat	5	Male	1	yes	1	yes	1	1	1	1
Norwegian Forest Cat	5	Female	0	yes	1	yes	1	1	1	0
Norwegian Forest Cat	5	Male	1	no	0	yes	1	1	1	0
Norwegian Forest Cat	5	Male	1	yes	1	yes	1	1	1	0
Norwegian Forest Cat	5	Female	0	yes	1	yes	1	1	1	0
Norwegian Forest Cat	5	Male	1	no	0	no	0	1	1	0
Norwegian Forest Cat	5	Male	1	yes	1	yes	1	1	1	1
Norwegian Forest Cat	5	Female	0	yes	1	yes	1	1	1	0
Norwegian Forest Cat	5	Female	0	yes	1	yes	1	1	1	1
Norwegian Forest Cat	5	Female	0	no	0	yes	1	1	1	0
Norwegian Forest Cat	5	Female	0	no	0	yes	1	1	1	0
Norwegian Forest Cat	5	Male	1	yes	1	yes	1	1	1	1
Norwegian Forest Cat	5	Male	1	no	0	yes	1	1	1	0
Norwegian Forest Cat	5	Male	1	yes	1	yes	1	1	1	0
Norwegian Forest Cat	5	Male	1	yes	1	yes	1	1	1	0
Norwegian Forest Cat	5	Female	0	yes	1	yes	1	1	1	0
Norwegian Forest Cat	5	Male	1					1	1	0
Norwegian Forest Cat	5	Male	1	yes	1	yes	1	1	1	0
Norwegian Forest Cat	5	Female	0	no	0	yes	1	1	1	0
Norwegian Forest Cat	5	Male	1	yes	1	yes	1	1	1	0
Norwegian Forest Cat	5	Female	0	yes	1	yes	1	1	1	0
Norwegian Forest Cat	5	Female	0	yes	1	yes	1	1	1	1
Norwegian Forest Cat	5	Male	1	yes	1	yes	1	1	1	0
Norwegian Forest Cat	5	Female	0	no	0	yes	1	1	1	0
Norwegian Forest Cat	5	Female	0	yes	1	yes	1	1	1	1
Norwegian Forest Cat	5	Male	1	yes	1	yes	1	1	1	0
Norwegian Forest Cat	5	Female	0	no	0	yes	1	1	1	0
Norwegian Forest Cat	5	Male	1	yes	1	yes	1	1	1	0
Norwegian Forest Cat	5	Male	1	no	0	yes	1	1	1	0
Norwegian Forest Cat	5	Female	0	no	0	yes	1	1	1	0
Norwegian Forest Cat	5	Female	0	no	0	yes	1	1	1	0
Norwegian Forest Cat	5	Male	1	yes	1	no	0	1	1	0
Norwegian Forest Cat	5	Female	0	yes	1	yes	1	1	1	1
Norwegian Forest Cat	5	Female	0	yes	1	yes	1	1	1	0
Norwegian Forest Cat	5	Female	0	yes	1	yes	1	1	1	0
Norwegian Forest Cat	5	Female	0			yes	1	1	1	0
Norwegian Forest Cat	5	Female	0	no	0	yes	1	1	1	1
Norwegian Forest Cat	5	Female	0	yes	1	no	0	2	1	1
Norwegian Forest Cat	5	Male	1	no	0	yes	1	2	1	0
Norwegian Forest Cat	5	Female	0	yes	1	yes	1	2	1	0
Norwegian Forest Cat	5	Female	0	yes	1	yes	1	2	1	0
Norwegian Forest Cat	5	Female	0	yes	1	yes	1	2	1	0
Norwegian Forest Cat	5	Male	1	yes	1	yes	1	2	1	1
Norwegian Forest Cat	5	Male	1	yes	1	yes	1	2	1	0
Norwegian Forest Cat	5	Male	1	yes	1	no	0	2	1	0
Norwegian Forest Cat	5	Female	0	yes	1	yes	1	2	1	1
Norwegian Forest Cat	5	Female	0	yes	1	yes	1	2	1	1
Norwegian Forest Cat	5	Male	1	yes	1	yes	1	2	1	1
Norwegian Forest Cat	5	Female	0	yes	1	yes	1	2	1	0
Norwegian Forest Cat	5	Male	1	yes	1	yes	1	2	1	1
Norwegian Forest Cat	5	Male	1	yes	1	yes	1	2	1	0
Norwegian Forest Cat	5	Female	0	yes	1	yes	1	2	1	0
Norwegian Forest Cat	5	Female	0	yes	1	yes	1	2	1	0
Norwegian Forest Cat	5	Female	0	no	0	no	0	2	1	0
Norwegian Forest Cat	5	Male	1	yes	1	yes	1	2	1	1
Norwegian Forest Cat	5	Male	1	yes	1	yes	1	2	1	1
Norwegian Forest Cat	5	Female	0	yes	1	yes	1	2	1	0
Norwegian Forest Cat	5	Female	0	yes	1	yes	1	2	1	0
Norwegian Forest Cat	5	Female	0	yes	1	yes	1	2	1	1
Norwegian Forest Cat	5	Male	1	yes	1	yes	1	2	1	0
Norwegian Forest Cat	5	Male	1	yes	1	yes	1	2	1	0
Norwegian Forest Cat	5	Female	0	yes	1	yes	1	2	1	0
Norwegian Forest Cat	5	Male	1	yes	1	yes	1	2	1	0
Norwegian Forest Cat	5	Male	1	yes	1	yes	1	2	1	0
Norwegian Forest Cat	5	Female	0	no	0	yes	1	2	1	1
Norwegian Forest Cat	5	Male	1					2	1	1
Norwegian Forest Cat	5	Male	1	yes	1	yes	1	2	1	1
Norwegian Forest Cat	5	Male	1	yes	1	yes	1	2	1	1
Norwegian Forest Cat	5	Female	0	yes	1	yes	1	2	1	0
Norwegian Forest Cat	5	Male	1	yes	1	yes	1	2	1	1
Norwegian Forest Cat	5	Female	0	yes	1	yes	1	2	1	0
Norwegian Forest Cat	5	Female	0	yes	1	yes	1	2	1	1
Norwegian Forest Cat	5	Male	1	yes	1	yes	1	2	1	0
Norwegian Forest Cat	5	Male	1	yes	1	yes	1	2	1	0
Norwegian Forest Cat	5	Female	0	yes	1	yes	1	2	1	0
Norwegian Forest Cat	5	Male	1	yes	1	yes	1	2	1	1
Norwegian Forest Cat	5	Male	1	yes	1	yes	1	2	1	1
Norwegian Forest Cat	5	Female	0	yes	1	yes	1	2	1	0
Norwegian Forest Cat	5	Male	1	yes	1	yes	1	2	1	0
Norwegian Forest Cat	5	Male	1	no	0	no	0	2	1	1
Norwegian Forest Cat	5	Female	0	yes	1	yes	1	2	1	1
Norwegian Forest Cat	5	Female	0	yes	1	yes	1	2	1	0
Norwegian Forest Cat	5	Female	0	yes	1	yes	1	2	1	0
Norwegian Forest Cat	5	Male	1	yes	1	no	0	2	1	0
Norwegian Forest Cat	5	Male	1	no	0	yes	1	2	1	0
Norwegian Forest Cat	5	Female	0	yes	1	yes	1	2	1	0
Norwegian Forest Cat	5	Male	1	yes	1	yes	1	3	1	1
Norwegian Forest Cat	5	Female	0	yes	1	yes	1	3	1	1
Norwegian Forest Cat	5	Female	0	yes	1	yes	1	3	1	1
Norwegian Forest Cat	5	Female	0	yes	1	yes	1	3	1	0
Norwegian Forest Cat	5	Female	0	yes	1	yes	1	3	1	1
Norwegian Forest Cat	5	Male	1	no	0	yes	1	3	1	1
Norwegian Forest Cat	5	Male	1	yes	1	yes	1	3	1	0
Norwegian Forest Cat	5	Female	0	yes	1	yes	1	3	1	1
Norwegian Forest Cat	5	Male	1	yes	1	yes	1	3	1	1
Norwegian Forest Cat	5	Female	0	yes	1	yes	1	3	1	1
Norwegian Forest Cat	5	Female	0	yes	1	yes	1	3	1	1
Norwegian Forest Cat	5	Female	0	yes	1	yes	1	3	1	1
Norwegian Forest Cat	5	Male	1	yes	1	yes	1	3	1	0
Norwegian Forest Cat	5	Male	1	yes	1	yes	1	3	1	0
Norwegian Forest Cat	5	Male	1	yes	1	yes	1	3	1	0
Norwegian Forest Cat	5	Male	1	yes	1	yes	1	3	1	1
Norwegian Forest Cat	5	Female	0	yes	1	no	0	3	1	0
Norwegian Forest Cat	5	Female	0	yes	1	yes	1	3	1	1
Norwegian Forest Cat	5	Female	0	yes	1	yes	1	3	1	0
Norwegian Forest Cat	5	Male	1	yes	1	yes	1	3	1	1
Norwegian Forest Cat	5	Female	0	yes	1	yes	1	3	1	0
Norwegian Forest Cat	5	Female	0	yes	1	yes	1	3	1	0
Norwegian Forest Cat	5	Male	1	yes	1	yes	1	3	1	1
Norwegian Forest Cat	5	Female	0	yes	1	yes	1	3	1	1
Norwegian Forest Cat	5	Male	1	no	0	yes	1	3	1	1
Norwegian Forest Cat	5	Female	0	yes	1	yes	1	3	1	1
Norwegian Forest Cat	5	Male	1	yes	1	yes	1	3	1	1
Norwegian Forest Cat	5	Male	1	yes	1	no	0	3	1	0
Norwegian Forest Cat	5	Male	1	yes	1	yes	1	4	1	1
Norwegian Forest Cat	5	Female	0	yes	1	no	0	4	1	0
Norwegian Forest Cat	5	Female	0	yes	1	no	0	4	1	0
Norwegian Forest Cat	5	Female	0	yes	1	yes	1	4	1	1
Norwegian Forest Cat	5	Female	0	yes	1	yes	1	4	1	1
Norwegian Forest Cat	5	Female	0	no	0	no	0	4	1	1
Norwegian Forest Cat	5	Female	0	yes	1	yes	1	4	1	1
Norwegian Forest Cat	5	Female	0	no	0	yes	1	4	1	0
Norwegian Forest Cat	5	Female	0	yes	1	yes	1	4	1	1
Norwegian Forest Cat	5	Female	0	no	0	no	0	4	1	0
Norwegian Forest Cat	5	Female	0	no	0	yes	1	4	1	0
Norwegian Forest Cat	5	Female	0	yes	1	yes	1	4	1	1
Norwegian Forest Cat	5	Female	0	yes	1	yes	1	4	1	0
Norwegian Forest Cat	5	Female	0	yes	1	yes	1	4	1	0
Norwegian Forest Cat	5	Male	1	yes	1	yes	1	4	1	0
Norwegian Forest Cat	5	Female	0	yes	1	yes	1	4	1	0
Norwegian Forest Cat	5	Female	0	yes	1	yes	1	4	1	1
Norwegian Forest Cat	5	Male	1	yes	1	yes	1	4	1	0
Norwegian Forest Cat	5	Female	0	yes	1	yes	1	4	1	1
Norwegian Forest Cat	5	Male	1	yes	1	yes	1	4	1	0
Norwegian Forest Cat	5	Male	1	yes	1	no	0	4	1	0
Norwegian Forest Cat	5	Male	1	no	0	yes	1	4	1	1
Norwegian Forest Cat	5	Female	0	yes	1	yes	1	5	1	1
Norwegian Forest Cat	5	Male	1	yes	1	yes	1	5	1	1
Norwegian Forest Cat	5	Female	0	no	0	yes	1	5	1	0
Norwegian Forest Cat	5	Female	0	yes	1	yes	1	5	1	0
Norwegian Forest Cat	5	Female	0	yes	1	yes	1	5	1	1
Norwegian Forest Cat	5	Female	0	yes	1	yes	1	5	1	0
Norwegian Forest Cat	5	Female	0	no	0	yes	1	5	1	0
Norwegian Forest Cat	5	Female	0	yes	1	yes	1	5	1	1
Norwegian Forest Cat	5	Female	0	yes	1	yes	1	5	1	0
Norwegian Forest Cat	5	Female	0	yes	1	yes	1	5	1	1
Norwegian Forest Cat	5	Male	1	yes	1	yes	1	5	1	1
Norwegian Forest Cat	5	Male	1	yes	1	yes	1	5	1	0
Norwegian Forest Cat	5	Male	1	yes	1	yes	1	5	1	1
Norwegian Forest Cat	5	Female	0	yes	1	yes	1	5	1	1
Norwegian Forest Cat	5	Male	1	yes	1	yes	1	5	1	1
Norwegian Forest Cat	5	Male	1	yes	1	yes	1	5	1	0
Norwegian Forest Cat	5	Female	0	no	0	yes	1	5	1	1
Norwegian Forest Cat	5	Male	1	yes	1	yes	1	5	1	0
Norwegian Forest Cat	5	Male	1	yes	1	yes	1	5	1	1
Norwegian Forest Cat	5	Female	0	no	0	yes	1	6	1	0
Norwegian Forest Cat	5	Male	1	yes	1	no	0	6	1	0
Norwegian Forest Cat	5	Female	0	yes	1	yes	1	6	1	1
Norwegian Forest Cat	5	Female	0	yes	1	yes	1	6	1	1
Norwegian Forest Cat	5	Female	0	yes	1	yes	1	6	1	0
Norwegian Forest Cat	5	Female	0	yes	1	yes	1	6	1	1
Norwegian Forest Cat	5	Female	0	no	0	yes	1	6	1	1
Norwegian Forest Cat	5	Male	1	yes	1	yes	1	6	1	0
Norwegian Forest Cat	5	Male	1	yes	1	yes	1	6	1	0
Norwegian Forest Cat	5	Female	0	yes	1	yes	1	6	1	1
Norwegian Forest Cat	5	Female	0	yes	1	yes	1	6	1	0
Norwegian Forest Cat	5	Female	0	yes	1	yes	1	6	1	1
Norwegian Forest Cat	5	Female	0	yes	1	yes	1	6	1	1
Norwegian Forest Cat	5	Female	0	yes	1	yes	1	6	1	1
Norwegian Forest Cat	5	Male	1	yes	1	yes	1	6	1	1
Norwegian Forest Cat	5	Female	0	yes	1	yes	1	6	1	0
Norwegian Forest Cat	5	Male	1	yes	1	yes	1	6	1	1
Norwegian Forest Cat	5	Male	1	yes	1	no	0	6	1	0
Norwegian Forest Cat	5	Female	0	no	0	yes	1	6	1	1
Norwegian Forest Cat	5	Female	0	yes	1	yes	1	7	1	1
Norwegian Forest Cat	5	Female	0	yes	1	yes	1	7	1	0
Norwegian Forest Cat	5	Female	0	yes	1	yes	1	7	1	0
Norwegian Forest Cat	5	Female	0	no	0	yes	1	7	1	0
Norwegian Forest Cat	5	Female	0	yes	1	yes	1	7	1	1
Norwegian Forest Cat	5	Female	0	yes	1	yes	1	7	1	1
Norwegian Forest Cat	5	Female	0	yes	1	yes	1	7	1	1
Norwegian Forest Cat	5	Male	1	yes	1	yes	1	7	1	1
Norwegian Forest Cat	5	Female	0	yes	1	yes	1	7	1	1
Norwegian Forest Cat	5	Female	0	yes	1	yes	1	7	1	1
Norwegian Forest Cat	5	Male	1	yes	1	yes	1	7	1	0
Norwegian Forest Cat	5	Male	1	yes	1	yes	1	7	1	1
Norwegian Forest Cat	5	Female	0	yes	1	yes	1	7	1	0
Norwegian Forest Cat	5	Male	1	no	0	yes	1	8	1	1
Norwegian Forest Cat	5	Male	1	yes	1	yes	1	8	1	1
Norwegian Forest Cat	5	Male	1	yes	1	yes	1	8	1	1
Norwegian Forest Cat	5	Male	1	no	0	yes	1	8	1	1
Norwegian Forest Cat	5	Female	0	yes	1	yes	1	8	1	1
Norwegian Forest Cat	5	Female	0	yes	1	yes	1	8	1	1
Norwegian Forest Cat	5	Male	1	yes	1	yes	1	8	1	0
Norwegian Forest Cat	5	Male	1	yes	1	yes	1	8	1	1
Norwegian Forest Cat	5	Female	0	no	0	yes	1	8	1	1
Norwegian Forest Cat	5	Female	0	yes	1	no	0	8	1	1
Norwegian Forest Cat	5	Female	0	no	0	yes	1	8	1	1
Norwegian Forest Cat	5	Male	1	yes	1	yes	1	8	1	1
Norwegian Forest Cat	5	Female	0	yes	1	yes	1	9	1	1
Norwegian Forest Cat	5	Female	0	yes	1	yes	1	9	1	0
Norwegian Forest Cat	5	Female	0	yes	1	yes	1	9	1	1
Norwegian Forest Cat	5	Female	0	yes	1	yes	1	9	1	0
Norwegian Forest Cat	5	Female	0			yes	1	9	1	1
Norwegian Forest Cat	5	Female	0	yes	1	yes	1	9	1	1
Norwegian Forest Cat	5	Female	0	yes	1	yes	1	9	1	1
Norwegian Forest Cat	5	Female	0	yes	1	yes	1	9	1	1
Norwegian Forest Cat	5	Female	0	no	0	yes	1	10	1	1
Norwegian Forest Cat	5	Male	1	yes	1	no	0	10	1	0
Norwegian Forest Cat	5	Male	1	yes	1	yes	1	10	1	1
Norwegian Forest Cat	5	Male	1	yes	1	yes	1	10	1	0
Norwegian Forest Cat	5	Male	1	yes	1	yes	1	10	1	1
Norwegian Forest Cat	5	Male	1	yes	1	yes	1	10	1	1
Norwegian Forest Cat	5	Male	1	yes	1	yes	1	11	1	1
Norwegian Forest Cat	5	Female	0	no	0	yes	1	11	1	0
Norwegian Forest Cat	5	Male	1	yes	1	yes	1	11	1	1
Norwegian Forest Cat	5	Female	0	yes	1	yes	1	11	1	0
Norwegian Forest Cat	5	Female	0	yes	1	yes	1	12	1	1
Norwegian Forest Cat	5	Female	0	no	0	no	0	12	1	1
Norwegian Forest Cat	5	Male	1	yes	1	yes	1	13	1	1
Norwegian Forest Cat	5	Male	1	no	0	yes	1	13	1	0
Norwegian Forest Cat	5	Male	1	no	0	no	0	13	1	1
Norwegian Forest Cat	5	Female	0	yes	1	yes	1	13	1	1
Norwegian Forest Cat	5	Female	0	yes	1	yes	1	13	1	1
Norwegian Forest Cat	5	Male	1	yes	1	yes	1	14	1	1
Norwegian Forest Cat	5	Female	0	no	0	no	0	14	1	1
Norwegian Forest Cat	5	Female	0	yes	1	yes	1	14	1	1
Norwegian Forest Cat	5	Male	1	yes	1	yes	1	14	1	1
Norwegian Forest Cat	5	Male	1	yes	1	yes	1	15	1	1
Norwegian Forest Cat	5	Female	0	no	0	no	0	15	1	1
Norwegian Forest Cat	5	Male	1	yes	1	yes	1	15	1	1
Norwegian Forest Cat	5	Female	0	yes	1	yes	1	15	1	1
Norwegian Forest Cat	5	Male	1	yes	1	yes	1	16	1	1
Norwegian Forest Cat	5	Female	0	yes	1	yes	1	16	1	1
Norwegian Forest Cat	5	Female	0	yes	1	yes	1	16	1	1
Norwegian Forest Cat	5	Male	1	no	0	yes	1	17	1	1
Norwegian Forest Cat	5	Male	1	yes	1	yes	1	18	1	1
Norwegian Forest Cat	5									0
Norwegian Forest Cat	5	Male	1	no	0	yes	1			0
Norwegian Forest Cat	5	Female	0	yes	1	yes	1			0
Norwegian Forest Cat	5	Female	0	yes	1	yes	1			0
Norwegian Forest Cat	5	Male	1	no	0	yes	1			0
Norwegian Forest Cat	5	Female	0	no	0	yes	1			0
Ocicat	6	Male	1	no	0	yes	1	0	0	0
Ocicat	6	Male	1	no	0	yes	1	0	0	0
Ocicat	6	Male	1	no	0	yes	1	0	0	0
Ocicat	6	Male	1	yes	1	yes	1	0	0	0
Ocicat	6	Female	0	yes	1	yes	1	0	0	0
Ocicat	6	Male	1	yes	1	yes	1	0	0	0
Ocicat	6	Male	1	yes	1	yes	1	0	0	0
Ocicat	6	Male	1	yes	1	yes	1	0	0	0
Ocicat	6	Female	0	no	0	yes	1	1	1	0
Ocicat	6	Female	0	yes	1	yes	1	1	1	0
Ocicat	6	Male	1	yes	1	yes	1	1	1	0
Ocicat	6	Male	1	yes	1	yes	1	1	1	1
Ocicat	6	Male	1	yes	1	yes	1	1	1	0
Ocicat	6	Male	1	yes	1	yes	1	1	1	0
Ocicat	6	Female	0	no	0	yes	1	1	1	0
Ocicat	6	Male	1	yes	1	yes	1	1	1	0
Ocicat	6	Male	1					1	1	0
Ocicat	6	Male	1	yes	1	yes	1	1	1	1
Ocicat	6	Female	0	no	0	yes	1	1	1	1
Ocicat	6	Male	1	yes	1			1	1	0
Ocicat	6	Male	1	yes	1			1	1	1
Ocicat	6	Female	0	no	0	yes	1	1	1	0
Ocicat	6	Male	1	no	0	yes	1	1	1	0
Ocicat	6	Female	0	no	0	yes	1	1	1	0
Ocicat	6	Female	0	no	0	yes	1	1	1	0
Ocicat	6	Female	0	no	0	yes	1	1	1	0
Ocicat	6	Male	1	yes	1	yes	1	1	1	1
Ocicat	6	Male	1	no	0	yes	1	1	1	0
Ocicat	6	Female	0	yes	1	yes	1	1	1	0
Ocicat	6	Female	0	no	0	yes	1	1	1	0
Ocicat	6	Male	1	yes	1	yes	1	1	1	0
Ocicat	6	Female	0	yes	1	yes	1	1	1	0
Ocicat	6	Male	1	yes	1	yes	1	1	1	0
Ocicat	6	Female	0	yes	1	yes	1	1	1	1
Ocicat	6	Female	0	yes	1	yes	1	1	1	1
Ocicat	6	Male	1	yes	1	yes	1	1	1	0
Ocicat	6	Male	1	yes	1	yes	1	1	1	0
Ocicat	6	Female	0	no	0	yes	1	1	1	0
Ocicat	6	Female	0	no	0	yes	1	1	1	1
Ocicat	6	Male	1	yes	1	yes	1	1	1	1
Ocicat	6	Male	1	yes	1	yes	1	1	1	1
Ocicat	6	Male	1	no	0	yes	1	2	1	1
Ocicat	6	Female	0	yes	1	yes	1	2	1	1
Ocicat	6	Male	1	no	0	yes	1	2	1	1
Ocicat	6	Female	0	yes	1	yes	1	2	1	1
Ocicat	6	Female	0	no	0	yes	1	2	1	0
Ocicat	6	Male	1	yes	1	yes	1	2	1	1
Ocicat	6	Female	0	no	0	no	0	2	1	0
Ocicat	6	Female	0	no	0	yes	1	2	1	0
Ocicat	6	Female	0	yes	1	yes	1	2	1	1
Ocicat	6	Male	1	yes	1	yes	1	2	1	1
Ocicat	6	Male	1	yes	1	yes	1	2	1	1
Ocicat	6	Female	0	yes	1	yes	1	2	1	0
Ocicat	6	Female	0	no	0	yes	1	2	1	0
Ocicat	6	Female	0	no	0	yes	1	2	1	0
Ocicat	6	Female	0	yes	1	yes	1	2	1	0
Ocicat	6	Female	0	yes	1	yes	1	2	1	1
Ocicat	6	Female	0	no	0	yes	1	3	1	1
Ocicat	6	Female	0	no	0	yes	1	3	1	0
Ocicat	6	Female	0	no	0	yes	1	3	1	0
Ocicat	6	Male	1	no	0			3	1	0
Ocicat	6	Female	0	yes	1	yes	1	3	1	0
Ocicat	6	Male	1	yes	1	yes	1	3	1	0
Ocicat	6	Female	0	no	0	yes	1	3	1	0
Ocicat	6	Female	0	no	0	yes	1	3	1	0
Ocicat	6	Female	0	yes	1	yes	1	4	1	1
Ocicat	6	Male	1	no	0	yes	1	4	1	1
Ocicat	6	Male	1	yes	1	yes	1	4	1	1
Ocicat	6	Female	0	no	0	yes	1	4	1	1
Ocicat	6	Female	0	yes	1	yes	1	4	1	0
Ocicat	6	Male	1	yes	1	yes	1	4	1	1
Ocicat	6	Male	1	yes	1	yes	1	4	1	1
Ocicat	6	Male	1	yes	1	yes	1	5	1	1
Ocicat	6	Male	1	no	0	yes	1	5	1	0
Ocicat	6	Female	0	no	0	yes	1	6	1	1
Ocicat	6	Female	0	yes	1	yes	1	8	1	0
Ocicat	6	Male	1	no	0	yes	1	10	1	1
Ocicat	6	Male	1	no	0	yes	1	11	1	1
Ocicat	6	Female	0	no	0	yes	1	11	1	1
Ocicat	6	Female	0	no	0	yes	1	11	1	1
Ocicat	6	Male	1	no	0	yes	1	11	1	1
Ocicat	6	Male	1	yes	1	no	0	12	1	1
Ocicat	6	Female	0	no	0	yes	1	13	1	1
Ocicat	6	Male	1	yes	1	yes	1	15	1	0
Ocicat	6	Female	0	yes	1	yes	1	15	1	1
Ocicat	6	Female	0	yes	1	yes	1	0 and 1		0
Ocicat	6	Male	1	yes	1	yes	1			1
Ocicat	6	Male	1	yes	1	yes	1			1
Persian	7	Female	0	yes	1	yes	1	0	0	0
Persian	7	Female	0	no	0	yes	1	0	0	0
Persian	7	Female	0	no	0	yes	1	0	0	0
Persian	7	Female	0			yes	1	0	0	0
Persian	7	Male	1	yes	1	yes	1	1	1	1
Persian	7	Male	1	no	0	yes	1	1	1	1
Persian	7	Male	1	yes	1	yes	1	1	1	0
Persian	7	Female	0	no	0	yes	1	1	1	1
Persian	7	Female	0			yes	1	1	1	0
Persian	7	Male	1			yes	1	1	1	0
Persian	7	Male	1	no	0	no	0	1	1	0
Persian	7	Female	0	yes	1	yes	1	1	1	0
Persian	7	Female	0	yes	1	yes	1	1	1	1
Persian	7	Male	1					1	1	0
Persian	7	Female	0	yes	1	yes	1	1	1	1
Persian	7	Female	0	yes	1	yes	1	1	1	1
Persian	7	Male	1					1	1	1
Persian	7	Female	0	yes	1	yes	1	1	1	0
Persian	7	Male	1	no	0	yes	1	1	1	0
Persian	7	Male	1	yes	1	yes	1	1	1	1
Persian	7	Male	1	no	0	yes	1	2	1	0
Persian	7	Female	0	yes	1	yes	1	2	1	1
Persian	7	Male	1	yes	1	no	0	2	1	0
Persian	7	Male	1	yes	1	yes	1	2	1	0
Persian	7	Female	0	no	0	yes	1	2	1	1
Persian	7	Male	1	yes	1	yes	1	2	1	1
Persian	7	Male	1	yes	1	yes	1	2	1	0
Persian	7	Male	1	yes	1	yes	1	2	1	0
Persian	7	Female	0	yes	1	yes	1	2	1	1
Persian	7	Female	0	yes	1	yes	1	2	1	1
Persian	7	Female	0	yes	1	yes	1	2	1	0
Persian	7	Male	1	yes	1	yes	1	2	1	1
Persian	7	Female	0	yes	1	yes	1	3	1	1
Persian	7	Male	1	no	0	yes	1	3	1	1
Persian	7	Male	1	yes	1	yes	1	3	1	1
Persian	7	Female	0	yes	1	yes	1	3	1	1
Persian	7	Male	1	yes	1	yes	1	3	1	1
Persian	7	Female	0	no	0	yes	1	4	1	1
Persian	7	Female	0	no	0	yes	1	4	1	0
Persian	7	Female	0			yes	1	4	1	1
Persian	7	Female	0	yes	1	yes	1	4	1	1
Persian	7	Male	1	no	0	yes	1	4	1	1
Persian	7	Female	0	no	0	yes	1	4	1	0
Persian	7	Female	0	yes	1	yes	1	4	1	1
Persian	7	Female	0	no	0			5	1	1
Persian	7	Female	0	no	0	yes	1	6	1	0
Persian	7	Male	1	yes	1	yes	1	6	1	1
Persian	7	Female	0	yes	1	yes	1	6	1	0
Persian	7	Male	1	no	0	yes	1	7	1	0
Persian	7	Female	0	no	0	yes	1	7	1	0
Persian	7	Male	1	no	0	yes	1	7	1	1
Persian	7	Female	0					7	1	1
Persian	7	Male	1					7	1	1
Persian	7	Female	0					8	1	1
Persian	7	Female	0	no	0	yes	1	9	1	1
Persian	7	Female	0	no	0	no	0	13	1	1
Persian	7	Female	0	no	0	no	0	13	1	1
Persian	7	Male	1	yes	1	yes	1	13	1	1
Persian	7	Male	1	yes	1	yes	1	15	1	1
Persian	7	Female	0	yes	1	yes	1	0 and 1		1
Siamese	8	Male	1	no	0	yes	1	1	1	0
Siamese	8	Male	1	yes	1	yes	1	1	1	0
Siamese	8	Male	1	no	0	yes	1	1	1	0
Siamese	8	Female	0	yes	1	yes	1	1	1	0
Siamese	8	Male	1	yes	1	yes	1	1	1	0
Siamese	8	Female	0	no	0	no	0	1	1	0
Siamese	8	Male	1	no	0	no	0	1	1	0
Siamese	8	Female	0	no	0	yes	1	1	1	0
Siamese	8	Female	0	no	0	no	0	1	1	0
Siamese	8	Male	1	no	0	yes	1	1	1	1
Siamese	8	Male	1	yes	1	yes	1	1	1	0
Siamese	8	Female	0	yes	1	yes	1	1	1	1
Siamese	8	Female	0	no	0	yes	1	1	1	1
Siamese	8	Female	0	no	0	yes	1	2	1	0
Siamese	8	Male	1	yes	1	yes	1	2	1	0
Siamese	8	Female	0	no	0	yes	1	2	1	1
Siamese	8	Female	0	no	0	yes	1	2	1	0
Siamese	8	Female	0	yes	1	yes	1	2	1	0
Siamese	8	Male	1	no	0	yes	1	2	1	1
Siamese	8	Female	0	yes	1	yes	1	2	1	0
Siamese	8	Female	0	yes	1	yes	1	3	1	0
Siamese	8	Female	0	no	0	yes	1	3	1	1
Siamese	8	Female	0	no	0	yes	1	4	1	1
Siamese	8	Female	0	no	0	yes	1	4	1	1
Siamese	8	Female	0	no	0	yes	1	5	1	0
Siamese	8	Female	0	yes	1	no	0	5	1	0
Siamese	8	Female	0	no	0	yes	1	5	1	1
Siamese	8	Female	0	no	0	yes	1	5	1	1
Siamese	8	Female	0	yes	1	yes	1	5	1	0
Siamese	8	Female	0	yes	1	yes	1	6	1	0
Siamese	8	Male	1	yes	1	yes	1	6	1	1
Siamese	8	Female	0	no	0	yes	1	6	1	0
Siamese	8	Female	0	no	0	yes	1	6	1	0
Siamese	8	Female	0	no	0	yes	1	7	1	1
siamese	8	Female	0	no	0	yes	1	7	1	1
Siamese	8	Female	0	no	0	yes	1	8	1	1
Siamese	8	Female	0	yes	1	yes	1	9	1	0
Siamese	8	Male	1	no	0	no	0	10	1	0
Siamese	8	Female	0	no	0	yes	1	11	1	0
Siamese	8	Male	1	yes	1	yes	1	11	1	1
Siamese	8	Female	0	yes	1	yes	1	1 and 4	1	0
Siamese	8	Male	1	no	0	yes	1	2 and 3	1	0
Siamese	8	Male	1	yes	1	yes	1			0
